# Supplementary material for: Cellular Targets of HIV-1 Protease: Just the Tip of the Iceberg?
Source: Viruses. 2023 Mar 9;15(3):712. doi: 10.3390/v15030712 (PMC10053624; doi:10.3390/v15030712)
Supplement: Supplementary file 1 [file viruses-15-00712-s001.zip]

Archive with 1 entries (1 files):
- viruses-2219897-supplementary.xlsx
