# Supplementary material for: Cellular Targets of HIV-1 Protease: Just the Tip of the Iceberg?
Source: Viruses. 2023 Mar 9;15(3):712. doi: 10.3390/v15030712 (PMC10053624; doi:10.3390/v15030712)
Supplement: Supplementary file 1 [file viruses-15-00712-s001.zip › viruses-2219897-supplementary.xlsx]

## Sheet: Supplementary table 1
Uniprot #	Protien name	Protein description
P23526	SAHH	Adenosylhomocysteinase
Q99996	AKAP9	A-kinase anchor protein 9
Q9NQ31	AKIP1	A-kinase-interacting protein 1
Q8TCU4	ALMS1	Centrosome-associated protein ALMS1
Q9H1A4	APC1	Anaphase-promoting complex subunit 1
Q9UJX6	ANC2	Anaphase-promoting complex subunit 2
Q9NZN5	ARHGC	Rho guanine nucleotide exchange factor 12
P32121	ARRB2	Beta-arrestin-2
Q07812	BAX	Apoptosis regulator BAX
P10415	BCL2	Apoptosis regulator Bcl-2
Q8TD16	BICD2	Protein bicaudal D homolog 2
Q86X55	CARM1	Histone-arginine methyltransferase CARM1
Q8N163	CCAR2	Cell cycle and apoptosis regulator protein 2
P01034	CYTC	Cystatin-C
P99999	CYC	Cytochrome c
O60610	DIAP1	Protein diaphanous homolog 1
Q9BU89	DOHH	Deoxyhypusine hydroxylase
Q99704	DOK1	Docking protein 1
Q14152	EIF3A	Eukaryotic translation initiation factor 3 subunit A
P55884	EIF3B	Eukaryotic translation initiation factor 3 subunit B
Q99613	EIF3C	Eukaryotic translation initiation factor 3 subunit C
O15371	EIF3D	Eukaryotic translation initiation factor 3 subunit D
P60228	EIF3E	Eukaryotic translation initiation factor 3 subunit E
O00303	EIF3F	Eukaryotic translation initiation factor 3 subunit F
O15372	EIF3H	Eukaryotic translation initiation factor 3 subunit H
Q9UBQ5	EIF3K	Eukaryotic translation initiation factor 3 subunit K
Q9Y262	EIF3L	Eukaryotic translation initiation factor 3 subunit L
Q7L2H7	EIF3M	Eukaryotic translation initiation factor 3 subunit M
Q32P44	EMAL3	Echinoderm microtubule-associated protein-like 3
P58107	EPIPL	Epiplakin
Q9BTY7	HGH1	Protein HGH1 homolog
Q02790	FKBP4	Peptidyl-prolyl cis-trans isomerase FKBP4
Q8NFF5	FAD1	FAD synthase
Q8NFG4	FLCN	Folliculin
Q8TF40	FNIP1	Folliculin-interacting protein 1
Q12948	FOXC1	Forkhead box protein C1
O14976	GAK	Cyclin-G-associated kinase
Q92805	GOGA1	Golgin subfamily A member 1
O95714	HERC2	E3 ubiquitin-protein ligase HERC2
Q9BTY7	HGH1	Protein HGH1 homolog
Q9HBG6	IF122	Intraflagellar transport protein 122 homolog
Q8N163	CCAR2	Cell cycle and apoptosis regulator protein 2
Q9UGP4	LIMD1	LIM domain-containing protein 1
Q07820	MCL1	Induced myeloid leukemia cell differentiation protein Mcl-1
P33991	MCM4	DNA replication licensing factor MCM4
P43246	MSH2	DNA mismatch repair protein Msh2
Q9UHQ1	NARF	Nuclear prelamin A recognition factor
O94916	NFAT5	Nuclear factor of activated T-cells 5
Q9UMS0	NFU1	NFU1 iron-sulfur cluster scaffold homolog, mitochondrial
Q9H4L5	OSBL3	Oxysterol-binding protein-related protein 3
Q9BZF3	OSBL6	Oxysterol-binding protein-related protein 6
Q9UKK3	PARP4	Protein mono-ADP-ribosyltransferase PARP4
Q07864	DPOE1	DNA polymerase epsilon catalytic subunit A
Q9NRF9	DPOE3	DNA polymerase epsilon subunit 3
Q9NR33	DPOE4	DNA polymerase epsilon subunit 4
P04585	POL_HV1H2	Gag-Pol polyprotein
Q8TB72	PUM2	Pumilio homolog 2
Q13546	RIPK1	Receptor-interacting serine/threonine-protein kinase 1
O43353	RIPK2	Receptor-interacting serine/threonine-protein kinase 2
P49591	SYSC	Serine--tRNA ligase, cytoplasmic
Q12874	SF3A3	Splicing factor 3A subunit 3
Q86US8	EST1A	Telomerase-binding protein EST1A
O60232	ZNRD2	Protein ZNRD2
Q9NS69	TOM22	Mitochondrial import receptor subunit TOM22 homolog
Q9UHF7	TRPS1	Zinc finger transcription factor Trps1
P61758	PFD3	Prefoldin subunit 3
P21796	VDAC1	Voltage-dependent anion-selective channel protein 1
O75844	FACE1	CAAX prenyl protease 1 homolog
Supplementary table 1. HIV-1 PR interactors described in Jager et.al.

## Sheet: Supplementary table 2
Uniprot #	Protien name	Protein description	Cleavage site
P62258	1433E	14-3-3 protein epsilon	DRED^LVYQ
P43686	PRS6B	26S proteasome regulatory subunit 6B	IGIL^VEKA
P08708	RS17	40S ribosomal protein S17	LSNL^QVTQ
P39019	RS19	40S ribosomal protein S19	VLQA^LEGL
P62266	RS23	40S ribosomal protein S23	CLNF^IEEN
P62847	RS24	40S ribosomal protein S24	RHGL^YEKK
P61247	RS3A	40S ribosomal protein S3a	GRVF^EVSL
P61247	RS3A	40S ribosomal protein S3a	FEVS^LADL
P62081	RS7	40S ribosomal protein S7	SQAL^LELE
P62081	RS7	40S ribosomal protein S7	LLEL^EMNS
P10809	CH60	60 kDa heat shock protein, mitochondrial	TRAA^VEEG
P27635	RL10	60S ribosomal protein L10	HMVS^DEYE
P27635	RL10	60S ribosomal protein L10	SDEY^EQLS
Q02543	RL18A	60S ribosomal protein L18a	IQIM^KVEE
P62829	RL23	60S ribosomal protein L23	DMVM^ATVK
P39023	RL3	60S ribosomal protein L3	DFVM^LKGC
P39023	RL3	60S ribosomal protein L3	FQTM^EEKK
P62888	RL30	60S ribosomal protein L30	RVCT^LAII
P42766	RL35	60S ribosomal protein L35	ARVL^TVIN
P46777	RL5	60S ribosomal protein L5	ESID^GQPG
Q02878	RL6	60S ribosomal protein L6	EKVL^ATVT
P18124	RL7	60S ribosomal protein L7	xMEG^VEEK
P32969	RL9	60S ribosomal protein L9	NHIN^VELS
P32969	RL9	60S ribosomal protein L9	NVEL^SLLG
Q9BTT0	AN32E	Acidic leucine-rich nuclear phosphoprotein 32 family member E	DDDY^VEEG
P60709	ACTB	Actin, cytoplasmic 1	DIAA^LVVD
P60709	ACTB	Actin, cytoplasmic 1	PVLL^TEAP
P60709	ACTB	Actin, cytoplasmic 1	LYAN^TVLS
O43823	AKAP8	A-kinase anchor protein 8	QFQL^YEEP
P06733	ENOA	Alpha-enolase	GVSL^AVCK
Q01433	AMPD2	AMP deaminase 2	PYEF^PEES
Q9BVC5	ASHWN	Ashwin	FLLL^TLEQ
P25705	ATPA	ATP synthase subunit alpha, mitochondrial	LEER^ILGA
Q9NVP1	DDX18	ATP-dependent RNA helicase DDX18	NLTL^SETQ
Q8WYA6	CTBL1	Beta-catenin-like protein 1	EEEM^TVVE
Q9P203	BTBD7	BTB/POZ domain-containing protein 7	EELR^EILS
O43570	CAH12	Carbonic anhydrase 12	PSPR^EMIN
P46092	CCR10	C-C chemokine receptor type 10	RLLR^GGSC
Q99459	CDC5L	Cell division cycle 5-like protein	SEEN^YQAL
Q99459	CDC5L	Cell division cycle 5-like protein	EIVL^PENA
Q6P1N0	C2D1A	Coiled-coil and C2 domain-containing protein 1A	TGGR^LEVM
Q96MW1	CCD43	Coiled-coil domain-containing protein 43	MNIG^SDKL
P33316	DUT	Deoxyuridine 5'-triphosphate nucleotidohydrolase, mitochondrial	PEIE^EVQA
P09622	DLDH	Dihydrolipoyl dehydrogenase, mitochondrial	AALA^LEYG
P33992	MCM5	DNA replication licensing factor MCM5	PGIF^YSDS
P33992	MCM5	DNA replication licensing factor MCM5	FYSD^SFGG
Q99615	DNJC7	DnaJ homolog subfamily C member 7	DVVM^AATE
Q99615	DNJC7	DnaJ homolog subfamily C member 7	GEAF^TILS
O75937	DNJC8	DnaJ homolog subfamily C member 8	FEVL^QIDP
Q7Z6Z7	HUWE1	E3 ubiquitin-protein ligase HUWE1	RFDM^AENV
P26641	EF1G	Elongation factor 1-gamma	ALIA^AQYS
P13639	EF2	Elongation factor 2	PLMM^YISK
P49411	EFTU	Elongation factor Tu, mitochondrial	TKIL^AEGG
P49411	EFTU	Elongation factor Tu, mitochondrial	GCIL^VVAA
Q14240	IF4A2	Eukaryotic initiation factor 4A-II	VAIN^FVTE
O43324	MCA3	Eukaryotic translation elongation factor 1 epsilon-1	ELSL^LEKS
O15371	EIF3D	Eukaryotic translation initiation factor 3 subunit D	FNLQ^ILPK
P63241	IF5A1	Eukaryotic translation initiation factor 5A-1	DDLD^FETG
P63241	IF5A1	Eukaryotic translation initiation factor 5A-1	IQDG^YLSL
P63241	IF5A1	Eukaryotic translation initiation factor 5A-1	QDGY^LSLL
P63241	IF5A1	Eukaryotic translation initiation factor 5A-1	YLSL^LQDS
Q02790	FKBP4	Peptidyl-prolyl cis-trans isomerase FKBP4	PMEG^VDIS
P04075	ALDOA	Fructose-bisphosphate aldolase A	ILAA^DEST
Q13630	FCL	GDP-L-fucose synthase	DWVF^VSSK
P00390	GSHR	Glutathione reductase, mitochondrial	SYDY^LVIG
Q9BVP2	GNL3	Guanine nucleotide-binding protein-like 3	MFAA^EETG
Q9NX24	NHP2	H/ACA ribonucleoprotein complex subunit 2	YQEL^LVNQ
P07900	HS90A	Heat shock protein HSP 90-alpha	GDEM^VSLK
P07900	HS90A	Heat shock protein HSP 90-alpha	KHIY^YITG
P08238	HS90B	Heat shock protein HSP 90-beta	KSIY^YITG
Q99729	ROAA	Heterogeneous nuclear ribonucleoprotein A/B	EIEA^IELP
P14866	HNRPL	Heterogeneous nuclear ribonucleoprotein L	GAAM^VEMA
Q00839	HNRPU	Heterogeneous nuclear ribonucleoprotein U	GRGY^FEYI
Q00839	HNRPU	Heterogeneous nuclear ribonucleoprotein U	YFEY^IEEN
P22626	ROA2	Heterogeneous nuclear ribonucleoproteins A2/B1	FEEY^GKID
Q13601	KRR1	KRR1 small subunit processome component homolog	SGEY^FLKA
Q9HBX8	LGR6	Leucine-rich repeat-containing G-protein coupled receptor 6	AGIR^LLPS
P05455	LA	Lupus La protein	IEYY^FGDF
P40926	MDHM	Malate dehydrogenase, mitochondrial	KGCD^VVVI
P62072	TIM10	Mitochondrial import inner membrane translocase subunit Tim10	LTEL^SMQD
Q9BYG3	MK67I	MKI67 FHA domain-interacting nucleolar phosphoprotein	FPSL^ILQK
O15226	NKRF	NF-kappa-B-repressing factor	SYDL^VLSK
Q15233	NONO	Non-POU domain-containing octamer-binding protein	QNEG^LTID
Q15233	NONO	Non-POU domain-containing octamer-binding protein	WKAL^IEME
Q15233	NONO	Non-POU domain-containing octamer-binding protein	LIEM^EKQQ
P49321	NASP	Nuclear autoantigenic sperm protein	TLVE^SSTS
P49321	NASP	Nuclear autoantigenic sperm protein	SENM^EEEA
Q14980	NUMA1	Nuclear mitotic apparatus protein 1	FSIL^NTPK
P23511	NFYA	Nuclear transcription factor Y subunit alpha	GMVM^MVPG
Q8N6M0	OTU6B	Deubiquitinase OTUD6B	EAVL^TEEL
P62937	PPIA	Peptidyl-prolyl cis-trans isomerase A	PTVF^FDIA
P62937	PPIA	Peptidyl-prolyl cis-trans isomerase A	TVFF^DIAV
P62937	PPIA	Peptidyl-prolyl cis-trans isomerase A	VFFD^IAVD
P62937	PPIA	Peptidyl-prolyl cis-trans isomerase A	SFEL^FADK
O43447	PPIH	Peptidyl-prolyl cis-trans isomerase H	LFAD^VVPK
Q06830	PRDX1	Peroxiredoxin-1	LDFT^FVCP
P32119	PRDX2	Peroxiredoxin-2	LDFT^FVCP
O15305	PMM2	Phosphomannomutase 2	ALCL^FDVD
P09874	PARP1	Poly [ADP-ribose] polymerase 1	GFSL^LATE
P26599	PTBP1	Polypyrimidine tract-binding protein 1	NLAL^AASA
Q9Y257	KCNK6	Potassium channel subfamily K member 6	ELET^LRAQ
A5A3E0	POTEF	POTE ankyrin domain family member F	DTAV^LVID
Q92841	DDX17	Probable ATP-dependent RNA helicase DDX17	SYTA^QEYG
P17844	DDX5	Probable ATP-dependent RNA helicase DDX5	VLNF^YEAN
P51531	SMCA2	Probable global transcription activator SNF2L2	LDAW^LEMN
O00155	GPR25	Probable G-protein coupled receptor 25	RSFR^ARAL
Q99848	EBP2	Probable rRNA-processing protein EBP2	KLDF^LEGD
Q9UQ80	PA2G4	Proliferation-associated protein 2G4	KSEM^EVQD
P60900	PSA6	Proteasome subunit alpha type-6	YAFK^AINQ
P28065	PSB9	Proteasome subunit beta type-9	TIMA^VEFD
P41223	BUD31	Protein BUD31 homolog	GWEL^IEPT
O60610	DIAP1	Protein diaphanous homolog 1	PTIL^EEAK
P30101	PDIA3	Protein disulfide-isomerase A3	ASDV^LELT
Q96PU8	QKI	KH domain-containing RNA-binding protein QKI	AQNR^AEIK
Q9P258	RCC2	Protein RCC2	DEDG^LELD
Q9Y5G7	PCDG6	Protocadherin gamma-A6	ITQD^LLET
P55786	PSA	Puromycin-sensitive aminopeptidase	EIQE^FVKD
O60231	DHX16	Pre-mRNA-splicing factor ATP-dependent RNA helicase DHX16	AVDL^VEEE
P14618	KPYM	Pyruvate kinase PKM	EKVF^LAQK
P14618	KPYM	Pyruvate kinase PKM	DCIM^LSGE
P14618	KPYM	Pyruvate kinase PKM	CIML^SGET
P18754	RCC1	Regulator of chromosome condensation	GLVL^TLGQ
Q92900	RENT1	Regulator of nonsense transcripts 1	SNIF^YEGS
P13489	RINI	Ribonuclease inhibitor	MEDR^LQAL
Q15050	RRS1	Ribosome biogenesis regulatory protein homolog	GRAM^QVAK
Q9NW13	RBM28	RNA-binding protein 28	SWTG^FQTK
Q9Y5S9	RBM8A	RNA-binding protein 8A	DYDS^VEQD
Q8IYB3	SRRM1	Serine/arginine repetitive matrix protein 1	PSAF^LELK
Q13523	PRP4B	Serine/threonine-protein kinase PRP4 homolog	DLAL^LEDL
P10768	ESTD	S-formylglutathione hydrolase	EHGL^VVIA
O76094	SRP72	Signal recognition particle subunit SRP72	DVEA^LENS
Q13573	SNW1	SNW domain-containing protein 1	TRVA^LEKS
Q99865	SPI2A	Spindlin-2A	EAEG^QQTR
Q13435	SF3B2	Splicing factor 3B subunit 2	GTNA^AEFQ
Q7KZF4	SND1	Staphylococcal nuclease domain-containing protein 1	EEVM^PVLE
Q9UH65	SWP70	Switch-associated protein 70	PAAF^TEAE
Q9Y2W1	TR150	Thyroid hormone receptor-associated protein 3	KWEG^LVYA
P49711	CTCF	Transcriptional repressor CTCF	DYAS^VEVS
P25490	TYY1	Transcriptional repressor protein YY1	YIEQ^TLVT
P29401	TKT	Transketolase	LDNL^VAIL
P68363	TBA1B	Tubulin alpha-1B chain	RAVF^VDLE
P68363	TBA1B	Tubulin alpha-1B chain	DCAF^MVDN
O43290	SNUT1	U4/U6.U5 tri-snRNP-associated protein 1	PEEM^VTFK
P42768	WASP	Actin nucleation-promoting factor WAS	LIYD^FIED
Q7Z2W4	ZCCHV	Zinc finger CCCH-type antiviral protein 1	SQEF^LASA
O95125	ZN202	Zinc finger protein 202	IRLR^ELCH
O60281	ZN292	Zinc finger protein 292	QSER^QKAS
Q86UK7	ZN598	E3 ubiquitin-protein ligase ZNF598	EEDR^EVAA
Supplementary table 2. Putative HIV-1 PR cleavage identified though positional proteomics by Impens et. al
